# Supplementary material for: Molecular genetic diversity and bioinformatic analysis of Leucocytozoon sabrazesi based on the mitochondrial genes cytb, coxI and coxIII and co-infection of Plasmodium spp
Source: Parasite. 2022 Apr 27;29:22. doi: 10.1051/parasite/2022022 (PMC9044968; doi:10.1051/parasite/2022022)
Supplement: Supplementary file 1 — Table S1: Similarity of the cytb gene sequences of Leucocytozoon spp. and Plasmodium spp. as detected in chicken samples in Thailand compared with other sequences taken from GenBank. Table S2: Similarity of the cox I gene sequences of Leucocytozoon spp. and Plasmodium spp. as detected in chicken samples in Thailand compared with other sequences obtained from GenBank. Table S3: Similarity of the cox III gene sequences of Leucocytozoon spp. and Plasmodium spp. as detected in chicken samples in Thailand compared with other sequences taken from GenBank. Table S4: Similarity of the cytb amino acid sequences of Leucocytozoon spp. and Plasmodium spp. as detected in chicken samples in Thailand compared with other sequences taken from GenBank. Table S5: Similarity of the cox I amino acid sequences of Leucocytozoon spp. and Plasmodium spp. as detected in chicken samples in Thailand compared with other sequences taken from GenBank. Table S6: Similarity of the cox III amino acid sequences of Leucocytozoon spp. and Plasmodium spp. as detected in chicken samples in Thailand compared with other sequences taken from GenBank. [file parasite-29-22-s1.zip]

Archive with 6 entries (6 files):
- parasite210147-1-olm/parasite210147-1-olm.xlsx
- parasite210147-1-olm/parasite210147-2-olm.xlsx
- parasite210147-1-olm/parasite210147-3-olm.xlsx
- parasite210147-1-olm/parasite210147-4-olm.xlsx
- parasite210147-1-olm/parasite210147-5-olm.xlsx
- parasite210147-1-olm/parasite210147-6-olm.xlsx
