# Supplementary material for: Molecular genetic diversity and bioinformatic analysis of Leucocytozoon sabrazesi based on the mitochondrial genes cytb, coxI and coxIII and co-infection of Plasmodium spp
Source: Parasite. 2022 Apr 27;29:22. doi: 10.1051/parasite/2022022 (PMC9044968; doi:10.1051/parasite/2022022)
Supplement: Supplementary file 1 — Table S1: Similarity of the cytb gene sequences of Leucocytozoon spp. and Plasmodium spp. as detected in chicken samples in Thailand compared with other sequences taken from GenBank. Table S2: Similarity of the cox I gene sequences of Leucocytozoon spp. and Plasmodium spp. as detected in chicken samples in Thailand compared with other sequences obtained from GenBank. Table S3: Similarity of the cox III gene sequences of Leucocytozoon spp. and Plasmodium spp. as detected in chicken samples in Thailand compared with other sequences taken from GenBank. Table S4: Similarity of the cytb amino acid sequences of Leucocytozoon spp. and Plasmodium spp. as detected in chicken samples in Thailand compared with other sequences taken from GenBank. Table S5: Similarity of the cox I amino acid sequences of Leucocytozoon spp. and Plasmodium spp. as detected in chicken samples in Thailand compared with other sequences taken from GenBank. Table S6: Similarity of the cox III amino acid sequences of Leucocytozoon spp. and Plasmodium spp. as detected in chicken samples in Thailand compared with other sequences taken from GenBank. [file parasite-29-22-s1.zip › parasite210147-1-olm/parasite210147-1-olm.xlsx]

## Sheet: Sheet1
Table S1 Similarity of the cytb gene sequences of Leucocytozoon sp. and Plasmodium sp. as detected in chicken sampled in Thailand comparing with other sequences taken from GenBank.
No.	Accession number	Average nucleotide sequence similarity (%)
		1	2	3	4	5	6	7	8	9	10	11	12	13	14	15	16	17	18	19	20	21	22	23	24	25	26	27	28	29	30	31	32	33	34	35	36	37	38	39	40
1	MZ634375 Leucocytozoon sabrazesi-1-1 (Thailand)	100
2	MZ634376 Leucocytozoon sabrazesi-1-3(Thailand)	100	100
3	MZ634377 Leucocytozoon sabrazesi-1-6 (Thailand)	100	100	100
4	MZ634378 Leucocytozoon sabrazesi-1-13 (Thailand)	100	100	100	100
5	MZ634379 Leucocytozoon sabrazesi-1-18 (Thailand)	100	100	100	100	100
6	MZ634380 Leucocytozoon sabrazesi-1-19 (Thailand)	100	100	100	100	100	100
7	MZ634381 Leucocytozoon sabrazesi-1-20 (Thailand)	100	100	100	100	100	100	100
8	MZ634382 Leucocytozoon sabrazesi-1-21 (Thailand)	100	100	100	100	100	100	100	100
9	MZ634383 Leucocytozoon sabrazesi-1-23 (Thailand)	100	100	100	100	100	100	100	100	100
10	MZ634384 Leucocytozoon sabrazesi-1 (Thailand)	100	100	100	100	100	100	100	100	100	100
11	MZ634385 Leucocytozoon sabrazesi-4 (Thailand)	100	100	100	100	100	100	100	100	100	100	100
12	MZ634386 Leucocytozoon sabrazesi-5 (Thailand)	100	100	100	100	100	100	100	100	100	100	100	100
13	MZ634387 Leucocytozoon sabrazesi-6 (Thailand)	100	100	100	100	100	100	100	100	100	100	100	100	100
14	MZ634388 Leucocytozoon sabrazesi-8 (Thailand)	100	100	100	100	100	100	100	100	100	100	100	100	100	100
15	MZ634389 Leucocytozoon sabrazesi-10 (Thailand)	100	100	100	100	100	100	100	100	100	100	100	100	100	100	100
16	MZ634390 Leucocytozoon sabrazesi-15 (Thailand)	100	100	100	100	100	100	100	100	100	100	100	100	100	100	100	100
17	AB299369 Leucocytozoon sabrazesi (Malaysia)	100	100	100	100	100	100	100	100	100	100	100	100	100	100	99.9	100	100
18	LC506045 Leucocytozoon sabrazesi Chachoengsao/2015 (Thailand)	100	100	100	100	100	100	100	100	100	100	100	100	100	100	100	100	100	100
19	LC550029 Leucocytozoon sabrazesi NP4L (Myanmar)	100	100	100	100	100	100	100	100	100	100	100	100	100	100	99.9	100	100	100	100
20	LC550031 Leucocytozoon sabrazesi NP5L (Myanmar)	100	100	100	100	100	100	100	100	100	100	100	100	100	100	99.9	100	100	100	100	100
21	KT290929 Leucocytozoon sabrazesi isolate LsMH01 (Malaysia)	100	100	100	100	100	100	100	100	100	100	100	100	100	100	99.9	100	100	100	100	100	100
22	KT290930 Leucocytozoon sabrazesi isolate LsMH02 (Malaysia)	100	100	100	100	100	100	100	100	100	100	100	100	100	100	99.9	100	99.9	100	99.9	99.9	99.9	100
23	NC009336 Leucocytozoon sabrazesi (Malaysia)	100	100	100	100	100	100	100	100	100	100	100	100	100	100	99.9	100	100	100	100	100	100	99.9	100
24	MT281505 Leucocytozoon sp. 8 XHu-2020 isolate ACCNIS04 (China)	95	95	95	95	95	95	95	95	95	95	95	95	95	95	94	95	95	95	95	95	95	94	95	100
25	MK721053 Leucocytozoon sp. isolate EGM9 (China)	90	90	90	90	90	90	90	90	90	90	90	90	90	90	90	90	90	90	90	90	90	90	90	88	100
26	KR052956 Leucocytozoon sp. SLP-2015 haplotype COLBF 24 (Murdock USA)	89	89	89	89	89	89	89	89	89	89	89	89	89	89	89	89	90	89	90	90	90	89	90	87	94	100
27	AB302215 Leucocytozoon caulleryi isolate LcMH01 (Malaysia)	88	88	85	85	85	85	85	85	85	85	85	85	85	85	85	85	85	85	85	85	85	85	85	85	86	85	100
28	LC550057 Leucocytozoon caulleryi MP30PL (Myanmar)	89	89	89	89	89	89	89	89	89	89	89	89	89	89	88	89	88	89	88	88	88	88	88	87	89	82	96	100
29	MT281512 Leucocytozoon sp. 7 XHu-2020 isolate FALTIN12(China)	89	89	89	89	89	89	89	89	89	89	89	89	89	89	88	89	88	89	88	88	88	88	88	87	89	82	96	100	100
30	KM610046 Leucocytozoon pterotenuis (Colombia)	85	85	85	85	85	85	85	85	85	85	85	85	85	85	84	85	84	85	84	84	84	84	84	84	83	83	86	86	86	100
31	DQ676823 Leucocytozoon schoutedeni isolate 23-379(Uganda Africa)	81	81	81	81	81	81	81	81	81	81	81	81	81	81	81	81	82	81	82	82	82	81	82	86	83	83	86	87	87	81	100
32	FJ168563 Leucocytozoon majoris (MurdockUSA)	83	83	83	83	83	83	83	83	83	83	83	83	83	83	83	83	84	83	84	84	84	83	84	88	84	84	86	86	86	83	94	100
33	DQ414645 Plasmodium berghei strain ANKA (Democratic Republic of the Congo)	81	81	81	81	81	81	81	81	81	81	81	81	81	81	81	81	82	81	82	82	82	81	82	82	81	82	86	89	89	82	84	86	100
34	MK036037 Plasmodium sp. 5 WGDC-2019 voucher IP 43 (Sri Lanka)	88	88	88	88	88	88	88	88	88	88	88	88	88	88	88	88	88	88	88	88	88	88	88	87	86	85	90	93	93	86	87	88	90	100
35	MK695415 Plasmodium sp. isolate NEOFAS08 from Brazil (Brazil)	89	89	89	89	89	89	89	89	89	89	89	89	89	89	88	89	88	89	88	88	88	88	88	88	88	86	90	92	92	86	86	89	91	95	100
36	M76611 Plasmodium falciparum (USA)	80	80	80	80	80	80	80	80	80	80	80	80	80	80	80	80	80	80	80	80	80	80	80	80	81	81	84	86	86	80	81	83	91	87	89	100
37	DQ396549 Plasmodium vivax isolate T9605 (Malaysia)	82	82	82	82	82	82	82	82	82	82	82	82	82	82	82	82	83	82	83	83	83	82	83	82	81	82	87	89	89	80	84	85	95	91	90	89	100
38	NC_008288 Plasmodium gallinaceum (Philippines)	87	87	87	87	87	87	87	87	87	87	87	87	87	87	86	87	86	87	86	86	86	86	86	86	87	88	88	91	91	87	86	87	88	95	94	85	87	100
39	LN835311 Plasmodium relictum strain SGS1 (United Kingdom)	86	86	86	86	86	86	86	86	86	86	86	86	86	86	85	86	85	86	85	85	85	85	85	85	86	85	91	92	92	85	85	87	89	92	96	87	90	93	100
40	AB250415 Plasmodium juxtanucleare (Japan)	85	85	85	85	85	85	85	85	85	85	85	85	85	85	84	85	84	85	84	84	84	84	84	84	85	84	91	94	94	84	86	86	92	93	93	89	91	90	93	100
