# Supplementary material for: Molecular genetic diversity and bioinformatic analysis of Leucocytozoon sabrazesi based on the mitochondrial genes cytb, coxI and coxIII and co-infection of Plasmodium spp
Source: Parasite. 2022 Apr 27;29:22. doi: 10.1051/parasite/2022022 (PMC9044968; doi:10.1051/parasite/2022022)
Supplement: Supplementary file 1 — Table S1: Similarity of the cytb gene sequences of Leucocytozoon spp. and Plasmodium spp. as detected in chicken samples in Thailand compared with other sequences taken from GenBank. Table S2: Similarity of the cox I gene sequences of Leucocytozoon spp. and Plasmodium spp. as detected in chicken samples in Thailand compared with other sequences obtained from GenBank. Table S3: Similarity of the cox III gene sequences of Leucocytozoon spp. and Plasmodium spp. as detected in chicken samples in Thailand compared with other sequences taken from GenBank. Table S4: Similarity of the cytb amino acid sequences of Leucocytozoon spp. and Plasmodium spp. as detected in chicken samples in Thailand compared with other sequences taken from GenBank. Table S5: Similarity of the cox I amino acid sequences of Leucocytozoon spp. and Plasmodium spp. as detected in chicken samples in Thailand compared with other sequences taken from GenBank. Table S6: Similarity of the cox III amino acid sequences of Leucocytozoon spp. and Plasmodium spp. as detected in chicken samples in Thailand compared with other sequences taken from GenBank. [file parasite-29-22-s1.zip › parasite210147-1-olm/parasite210147-2-olm.xlsx]

## Sheet: Sheet1
Table S2 Similarity of the cox I gene sequences of Leucocytozoon sp. and Plasmodium sp. as detected in chicken sampled in Thailand comparing with other sequences obtained from GenBank.
No.	Accession number	Average nucleotide sequence similarity (%)
		1	2	3	4	5	6	7	8	9	10	11	12	13	14	15	16	17	18	19	20	21	22	23	24	25	26	27	28	29	30	31	32	33
1	MZ634391 Leucocytozoon sabrazesi-1-1 (Thailand)	100
2	MZ634392 Leucocytozoon sabrazesi-1-3 (Thailand)	100	100
3	MZ634393 Leucocytozoon sabrazesi-1-6 (Thailand)	99	99	100
4	MZ634394 Leucocytozoon sabrazesi-1-13 (Thailand)	99	99	100	100
5	MZ634395 Leucocytozoon sabrazesi-1 (Thailand)	99	99	99	99	100
6	MZ634396 Leucocytozoon sabrazesi-4 (Thailand)	99	99	99	99	99	100
7	MZ634397 Leucocytozoon sabrazesi-5 (Thailand)	97	97	98	98	98	98	100
8	MZ634398 Plasmodium gallinaceum-15 (Thailand)	84	84	84	84	85	84	83	100
9	MZ634399 Plasmodium juxtanucleare-6 (Thailand)	84	84	85	84	85	85	84	92	100
10	MZ634400 Plasmodium juxtanucleare-8 (Thailand)	84	84	84	84	85	84	84	92	100	100
11	MZ634401 Plasmodium juxtanucleare-10 (Thailand)	78	78	77	77	77	77	77	81	97	97	100
12	MZ634402 Plasmodium juxtanucleare-1-18 (Thailand)	85	85	85	84	85	84	84	91	98	98	97	100
13	MZ634403 Plasmodium juxtanucleare-1-20 (Thailand)	88	88	88	88	88	87	87	89	97	97	97	97	100
14	AB299369 Leucocytozoon sabrazesi (Malaysia)	97	97	97	97	98	97	97	85	85	85	77	85	87	100
15	NC009336 Leucocytozoon sabrazesi (Malaysia)	97	97	97	97	98	97	96	85	85	85	77	85	87	100	100
16	KF479480 Leucocytozoon sp. 1 IAL-2013 (Colombia)	84	84	84	84	85	84	83	83	83	83	76	83	83	85	85	100
17	FJ168563 Leucocytozoon majoris (USA)	84	84	84	84	84	84	83	84	83	83	76	82	82	85	85	96	100
18	KM610046 Leucocytozoon pterotenuis (Colombia)	84	84	85	84	85	84	84	85	86	85	78	85	85	85	85	84	84	100
19	KY653781 Leucocytozoon danilewskyi clone H01.14D (Lithuania)	81	81	81	81	82	81	80	83	82	82	74	81	79	82	82	89	88	79	100
20	AB302215 Leucocytozoon caulleryi (Japan)	83	83	84	83	84	84	83	89	89	89	78	88	86	85	85	84	83	86	84	100
21	LC090213 Plasmodium bubalis isolate MUK2014-69 (Thailand)	86	86	86	86	87	86	85	93	92	92	81	91	90	86	86	83	85	85	83	88	100
22	AB375765 Plasmodium mexicanum (Japan)	84	84	84	84	85	84	84	92	91	91	89	90	87	85	85	83	83	86	83	89	90	100
23	KY653779 Plasmodium chiricahuae clone Sj10D (USA)	84	84	84	84	85	84	83	92	91	91	89	90	88	84	84	82	82	86	82	89	90	98	100
24	KY653792 Plasmodium vaughani clone P51-14CDi (USA)	84	84	85	84	85	85	84	93	94	94	83	93	90	85	85	83	83	86	82	88	93	92	92	100
25	AY733088 Plasmodium relictum isolate jb3.zoopeng (USA)	82	82	82	82	83	82	82	92	91	91	81	90	88	83	83	82	81	88	79	86	92	88	89	91	100
26	M29000 Plasmodium yoelii (USA)	84	84	84	84	85	84	84	90	89	89	81	89	87	85	85	80	81	83	79	86	89	88	87	89	88	100
27	KY653755 Plasmodium carmelinoi clone GU040C (Colombia)	83	83	83	83	84	83	83	93	91	91	80	90	89	85	85	81	82	85	83	89	92	91	91	92	93	89	100
28	LK022893 Plasmodium chabaudi chabaudi strain AS (United Kingdom)	83	83	83	83	83	83	82	91	91	91	81	90	88	84	84	82	81	85	82	88	90	90	90	91	89	94	91	100
29	AB250415 Plasmodium juxtanucleare (Japan)	84	84	84	84	85	84	84	92	100	100	97	98	98	85	85	83	83	86	82	89	92	91	91	94	92	89	91	91	100
30	LN835311 Plasmodium relictum strain SGS1 (United Kingdom)	83	83	83	83	84	83	83	93	95	95	83	94	92	84	84	84	83	86	82	88	92	91	92	93	93	89	93	90	95	100
31	NC008288 Plasmodium gallinaceum (Philippines)	84	84	84	84	84	84	83	100	92	91	81	90	89	84	84	83	84	85	82	89	92	91	92	93	92	90	93	90	91	93	100
32	DQ396549 Plasmodium vivax isolate T9605 (Malaysia)	81	81	81	81	82	81	81	89	89	89	79	88	86	82	82	81	80	82	81	86	88	87	87	88	88	90	89	90	89	90	89	100
33	M76611 Plasmodium falciparum (USA)	82	82	83	82	83	82	82	89	86	86	79	85	84	83	83	83	82	83	82	84	88	89	88	88	87	90	87	91	86	87	89	89	100
