# Supplementary material for: Molecular genetic diversity and bioinformatic analysis of Leucocytozoon sabrazesi based on the mitochondrial genes cytb, coxI and coxIII and co-infection of Plasmodium spp
Source: Parasite. 2022 Apr 27;29:22. doi: 10.1051/parasite/2022022 (PMC9044968; doi:10.1051/parasite/2022022)
Supplement: Supplementary file 1 — Table S1: Similarity of the cytb gene sequences of Leucocytozoon spp. and Plasmodium spp. as detected in chicken samples in Thailand compared with other sequences taken from GenBank. Table S2: Similarity of the cox I gene sequences of Leucocytozoon spp. and Plasmodium spp. as detected in chicken samples in Thailand compared with other sequences obtained from GenBank. Table S3: Similarity of the cox III gene sequences of Leucocytozoon spp. and Plasmodium spp. as detected in chicken samples in Thailand compared with other sequences taken from GenBank. Table S4: Similarity of the cytb amino acid sequences of Leucocytozoon spp. and Plasmodium spp. as detected in chicken samples in Thailand compared with other sequences taken from GenBank. Table S5: Similarity of the cox I amino acid sequences of Leucocytozoon spp. and Plasmodium spp. as detected in chicken samples in Thailand compared with other sequences taken from GenBank. Table S6: Similarity of the cox III amino acid sequences of Leucocytozoon spp. and Plasmodium spp. as detected in chicken samples in Thailand compared with other sequences taken from GenBank. [file parasite-29-22-s1.zip › parasite210147-1-olm/parasite210147-3-olm.xlsx]

## Sheet: Sheet1
Table S3 Similarity of the cox III gene sequences of Leucocytozoon sp. and Plasmodium sp. as detected in chicken sampled in Thailand comparing with other sequences taken from GenBank.
No.	Accession number	Average nucleotide sequence similarity (%)
		1	2	3	4	5	6	7	8	9	10	11	12	13	14	15	16	17	18	19	20	21	22	23	24	25	26	27	28	29	30
1	MZ634404 Leucocytozoon sabrazesi-1-1 (Thailand)	100
2	MZ634405 Leucocytozoon sabrazesi-1-6 (Thailand)	99	100
3	MZ634406 Leucocytozoon sabrazesi-1-18 (Thailand)	99	100	100
4	MZ634407 Leucocytozoon sabrazesi-1-19 (Thailand)	99	100	100	100
5	MZ634408 Leucocytozoon sabrazesi-1-20 (Thailand)	99	99	99	99	100
6	MZ634409 Leucocytozoon sabrazesi-1-21 (Thailand)	99	100	100	100	99	100
7	MZ634410 Leucocytozoon sabrazesi-1-23 (Thailand)	99	100	100	100	99	99	100
8	MZ634411 Leucocytozoon sabrazesi-1 (Thailand)	97	97	97	97	97	97	97	100
9	MZ634412 Leucocytozoon sabrazesi-4 (Thailand)	99	98	98	98	98	98	98	93	100
10	MZ634413 Leucocytozoon sabrazesi-5 (Thailand)	100	99	99	98	99	99	99	94	98	100
11	MZ634414 Leucocytozoon sabrazesi-6 (Thailand)	100	100	100	99	100	100	100	93	98	99	100
12	MZ634415 Leucocytozoon sabrazesi-8 (Thailand)	100	99	99	99	99	99	99	94	99	100	100	100
13	MZ634416 Leucocytozoon sabrazesi-10 (Thailand)	100	100	100	99	100	100	100	93	98	99	100	100	100
14	MZ634417 Leucocytozoon sabrazesi-15 (Thailand)	100	99	99	98	99	99	99	94	98	100	99	100	99	100
15	AB299369 Leucocytozoon sabrazesi (Malaysia)	98	98	98	97	98	98	98	98	97	98	98	98	98	98	100
16	NC009336 Leucocytozoon sabrazesi (Malaysia)	98	98	98	97	98	98	98	98	97	98	98	98	98	98	100	100
17	KM610046 Leucocytozoon pterotenuis (Colombia)	83	82	82	81	82	82	82	79	81	83	82	83	82	83	83	83	100
18	KF479480 Leucocytozoon sp. 1 IAL-2013 (Colombia)	82	81	81	81	81	81	81	79	88	83	82	82	82	82	82	82	84	100
19	KY653781 Leucocytozoon danilewskyi clone H01.14D (Lithuania)	79	78	78	78	78	78	78	76	79	79	79	79	79	79	79	79	77	86	100
20	AB302215 Leucocytozoon caulleryi (Japan)	78	77	77	77	77	77	77	75	77	79	78	78	78	78	78	78	80	84	77	100
21	DQ396549 Plasmodium vivax isolate T9605 (Malaysia)	75	74	74	74	74	74	74	72	74	75	74	75	74	75	75	75	81	81	77	86	100
22	NC008288 Plasmodium gallinaceum (Philippines)	76	75	75	74	75	75	75	72	74	76	75	76	75	76	77	77	80	81	79	88	87	100
23	AB250415 Plasmodium juxtanucleare (Japan)	78	77	77	77	77	77	77	74	77	77	77	78	77	77	78	78	80	81	77	87	88	88	100
24	LK022893 Plasmodium chabaudi chabaudi strain AS (United Kingdom)	77	76	76	76	76	76	76	74	76	77	77	77	77	77	77	77	80	78	75	87	87	87	85	100
25	KY653755 Plasmodium carmelinoi clone GU040C (Colombia)	77	76	76	76	76	76	76	73	76	77	77	77	77	77	77	77	80	81	77	89	89	93	88	89	100
26	AY733088 Plasmodium relictum isolate jb3.zoopeng (USA)	76	75	75	75	75	75	75	73	75	77	76	76	76	76	77	77	82	83	78	88	91	91	91	88	94	100
27	KY653792 Plasmodium vaughani clone P51-14CDi (USA)	77	76	76	76	77	77	77	74	76	77	77	77	77	77	78	78	76	78	73	84	86	84	91	84	85	89	100
28	KY653779 Plasmodium chiricahuae clone Sj10D (USA)	77	76	76	75	76	76	76	73	75	77	76	77	76	77	77	77	79	82	78	90	88	90	87	88	90	89	84	100
29	AB375765 Plasmodium mexicanum (Japan)	77	76	76	75	76	76	76	73	75	77	76	77	76	77	77	77	79	81	78	91	88	89	86	87	90	88	84	98	100
30	LC090213 Plasmodium bubalis isolate MUK2014-69 (Thailand)	80	79	79	79	79	79	79	77	79	80	79	80	79	80	80	80	79	81	77	88	87	85	86	88	90	87	86	88	89	100
